# Supplementary material for: Development of a Noninfectious Japanese Encephalitis Virus Replicon for Antiviral Drug Screening and Gene Function Studies
Source: Viruses. 2025 May 27;17(6):759. doi: 10.3390/v17060759 (PMC12197453; doi:10.3390/v17060759)
Supplement: Supplementary file 1 [file viruses-17-00759-s001.zip]

Archive with 4 entries (4 files):
- Supplementary Fig. 1.pptx
- Supplementary Fig. 2.pptx
- Supplementary Table 1.pdf
- Supplementary Table 2.pdf
